# Supplementary material for: Personalized 3-Gene Panel for Prostate Cancer Target Therapy
Source: Curr Issues Mol Biol. 2022 Jan 15;44(1):360–82. doi: 10.3390/cimb44010027 (PMC8929157; doi:10.3390/cimb44010027)
Supplement: Supplementary file 1 [file cimb-44-00027-s001.zip]

Archive with 1 entries (1 files):
- cimb-1491912-supplementary.pdf
